# Supplementary material for: Food Supplements and Well-Being: A Pilot Investigation in the General Practitioner Office of the Veneto Region
Source: Healthcare (Basel). 2026 Apr 29;14(9):1189. doi: 10.3390/healthcare14091189 (PMC13164215; doi:10.3390/healthcare14091189)
Supplement: Supplementary file 1 [file healthcare-14-01189-s001.zip]

Archive with 3 entries (3 files):
- supplement material S1.pdf
- supplement material S2.pdf
- supplement material S3.pdf
